# Supplementary material for: Early development of Moniliophthora perniciosa basidiomata and developmentally regulated genes
Source: BMC Microbiol. 2009 Aug 4;9:158. doi: 10.1186/1471-2180-9-158 (PMC2782264; doi:10.1186/1471-2180-9-158)
Supplement: Additional file 1 — Supplemental Table S1. Differentially expressed genes between white and primordia stages evaluated by macro-arrays and Gene Bank accession numbers. [file 1471-2180-9-158-S1.xls]

## Sheet: Plan1
Supplemental Table S1 - Differentially expressed genes between white and primordia stages evaluated by macroarrays.
* Significant at 5% probability, ** significant at 1% probability by the Student's t test.
FUNCTIONAL CLASSES	MYCELIA STAGE/PROBABLE GENE FUNTION	FOLD CHANGE	t TEST	dbEST_Id	GenBank_Accn
CELL DIVISION CYCLE	(2) PIM 1	0.69152	*	66731687	GR923051
	(76) MITOTIC SPINDLE CHECKPOINT COMPONENT MAD2	0.786077		66731760	GR923124
	(19) PROTEIN PHOSPHATASE SLINSHOT	0.813134		66731704	GR923068
	(186) MITOTIC SPINDLE CHECKPOINT PROTEIN MAD2	1.00899		66731868	GR923232
	(164) CENTRIN-3	1.04864		66731848	GR923212
	(40) INTERSECTIN	1.17075		66731725	GR923089
	(132) ORNITHINE AMINOTRANSFERASE	1.36638		66731816	GR923180
	(85) CELL DIVISION CYCLE PROTEIN 123 HOMOLOG	1.43582	*	66731769	GR923133
	(88) SUPRESSOR OF KINETOCHORE PROTEIN 1	1.46768	*	66731772	GR923136
	(72) CELL DIVISION CYCLE PROTEIN 123 HOMOLOG	1.46923	*	66731756	GR923120
CELL WALL STRUTURE AND METABOLISM	(48) PECTINESTERASE	0.847326		66731733	GR923097
	(154) HYDROPHOBIN SC3	0.953011		66731838	GR923202
	(15) ENDO-1.4-BETA-XYLANASE A	1.2625		66731700	GR923064
	(138) EXTENSIN PRECURSOR (PROLINE-RICH GLYCOPROTEIN)	1.34881		66731822	GR923186
	(111) HYDROPHOBIN SC3	1.36317		66731795	GR923159
	(55) HYDROPHOBIN	1.43441	*	66731740	GR923104
	(58) HYDROPHOBIN	1.43765	*	66731743	GR923107
	(54) MANNAN ENDO-1.4-BETA-MANNOSIDASE MANA	1.47443	*	66731739	GR923103
	(44) EXTENSIN PRECURSOR	1.51254	**	66731729	GR923093
CYTOSKELETON	(183) COACTOSIN	0.935107		66731875	GR923239
	(117) ALPHA 1 TUBULIN	1.09162		66731801	GR923165
	(57) CYSTEINE-RICH PROTEIN 1	1.45526	*	66731742	GR923106
	(65) ARP2/3 COMPLEX 16 KDA SUBUNIT P16-ARC	1.50148	*	66731749	GR923113
GENE EXPRESSION AND RNA METABOLISM	(45) ELONGATION FACTOR 3	0.696377	*	66731730	GR923094
	(27) C6 TRANSCRIPTION FACTOR GAL4	0.703038	*	66731712	GR923076
	(50) KIAA083, ISOFORM CRA	0.718609		66731735	GR923099
	(9) POLYADENYLATE-BINDING PROTEIN 1 PAB1	0.728931		66731694	GR923058
	(11) AAA FAMILY ATPASE	0.733067		66731696	GR923060
	(29) TRANSCRIPTION INITIATION FACTOR TFIID SUBUNIT 10	0.7567		66731714	GR923078
	(175) CCR4-NOT COMPLEX SUBUNIT CER4	0.911997		66731859	GR923223
	(190) VACUOLAR ATP SYNTHASE 16 KDA PROTEOLIPID SUBUNIT	1.0287		66731872	GR923236
	(77) INORGANIC PHOSPHATE TRANSPORTER	1.20295		66731761	GR923125
	(131) ZINC FINGER PROTEIN PRDM	1.21079		66731815	GR923179
	(32) NUCLEAR LOCALIZATION SEQUENCE-BINDING PROTEIN	1.22743		66731717	GR923081
	(30) PROTEINA LA (PRECURSOR OF RNAS POLIMERASE 3)	1.2325		66731715	GR923079
	(160) PROTEIN DIF-1 (MITOCHONDRIAL ORNITHINE TRANSPORTER 1)	1.2401		66731844	GR923208
	(3) PROTEIN SOF1	1.24419		66731688	GR923052
	(158) MITOCHONDRIAL IMPORT INMER MEMBRANE TRANSLOCASE SUBUNIT TIM 17	1.25631		66731842	GR923206
	(129) NFX1-TYPE ZINE FINGER-CONTAINING PROTEIN 1	1.29956		66731813	GR923177
	(126) CALCIUM TRANSPORT ATPASE	1.36091		66731810	GR923174
	(130) NADH DEHYDROGENASE	1.36926		66731814	GR923178
	(114) ATP SYNTHASE D CHAIN. MITOCHONDRIAL	1.37514		66731798	GR923162
	(95) ATP SYNTHASE SUBUNIT BETA	1.38689		66731779	GR923143
	(96)MFS GLUCOSE/MONOSACCHARIDE TRANSPORTER	1.39361	*	66731780	GR923144
	(97) VACUOLAR ATP SYNTHASE SUBUNIT C VATE	1.41261	*	66731781	GR923145
	(59) GLUCONATE TRANSPORT INDUCE 1 GTI 1	1.41873	*	66731744	GR923108
	(74) PHOSPHOLIPID-TRANSPORTING ATPASE	1.45103	*	66731758	GR923122
	(60) LEVODIONE REDUCTASE LVR	1.4855	*	66731832	GR923196
PRIMARY METABOLISM	(37) LANOSTEROL 14-ALPHA-DEMETHYLASE	0.654554	**	66731722	GR923086
	(23) 2-NITROPOPANE DIOXYGENASE	0.670914	*	66731708	GR923072
	(6) LIPOYLTRANSFERASE LIPB	0.671438	*	66731691	GR923055
	(5) 3-OXOACYL- ACYL-CARRIER-PROTEIN REDUCTASE FABG	0.672297	*	66731690	GR923054
	(16) GLUTAMATE SYNTASE NADH	0.700754	*	66731701	GR923065
	(28) DIHYDROLIPOYLDEHYDROGENASE LPD1	0.706602	*	66731713	GR923077
	(12) ENOYL-COA HYDRATASE	0.740403		66731697	GR923061
	(70) PYRANOSE DEHYDROGENASE	0.745236		66731754	GR923118
	(26) AMINOACID N-ACETYLTRANSFERASE	0.788287		66731711	GR923075
	(46) NADH-UBQUINONE OXIDOREDUCTASE 21 KDA SUBUNIT	0.7893		66731731	GR923095
	(33) DELTA-AMINOLEVULINIC ACID DEHYDRATASE HEM 2	0.827689		66731718	GR923082
	(10) SIROHEME BIOSYNTHESIS PROTEIN MET 8	0.828798		66731695	GR923059
	(168) L-MANDELATE DEHYDROGENASE	0.841115		66731852	GR923216
	(167) D-3-PHOSPHOGLYCERATE DEHYDROGENASE 1	0.883296		66731851	GR923215
	(166) ALPHA/BETA HYDROLASE SUPERFAMILY PROTEIN	0.911291		66731850	GR923214
	(182) 1.2-DIHYDROXY-3KETO-5-METHYLTHIOPENTENE DIOXYGENASE 1 (ARD 2)	0.928064		66731865	GR923229
	(192) ANTRANILATE SYNTHASE COMPONENT 1	0.997925		66731874	GR923238
	(83) ENDOGLUCANASE II	1.15331		66731767	GR923131
	(73) PROTEIN KINASE GSK3	1.16103		66731757	GR923121
	(165) PROTEIN TAR	1.20794		66731849	GR923213
	(124) MRNA BINDING PROTEIN SRP2	1.27945		66731808	GR923172
	(140) GLYCOGEN SYNTHASE KINASE 3	1.31656		66731824	GR923188
	(122) KTI12-LIKE PROTEIN	1.34594		66731806	GR923170
	(36) FERULOYL ESTERASE B PRECURSOR FAE-1	1.35566		66731721	GR923085
	(100) ENOYL-COA HYDRATASE. MITOCHONDRIA 1 PRECURSOR	1.37477		66731784	GR923148
	(94) CALCINERIUN-BINDING PROTEIN	1.39409	*	66731778	GR923142
	(92) 2-NITROPROPANE DIOXYGENASE-LIKE PROTEIN	1.40221	*	66731776	GR923140
	(84) FATTY ACID SYNTHASE SUBUNIT ALPH FAS2	1.41386	*	66731768	GR923132
	(98) THIAMINE PYROPHOSPHATE	1.41922	*	66731782	GR923146
	(86) ALDEHYDE DEHYDROGENASE	1.4272	*	66731770	GR923134
	(71) NAD KINASE 2. CHLOROPLAST PRECURSOR	1.43296	*	66731755	GR923119
	(79) TRANSALDOSE TAL1	1.43475	*	66731763	GR923127
	(81) PENTAFUNCTIONAL AROM POLYPEPITDE ARO1	1.44806	*	66731765	GR923129
	(64) ACYL-COA DESATURASE	1.46679	*	66731748	GR923112
	(1) ARYL-ALCOHOL DEHYDROGENASE AAD	1.48185	*	66731686	GR923050
	(66) METHYTRANSFERASE	1.49487	*	66731750	GR923114
	(53) PYRUVATE DEHYDROGENASE LIPOAMIDE KINASE	1.51469	*	66731738	GR923102
	(49) DELTA-AMINOLEVULINIC ACID DEHYDRATASE	1.5246	*	66731734	GR923098
	(13) ADENINE PHOSPHORIBOSYLTRANSFERASE 1	1.54061	*	66731698	GR923062
PROTEIN SYNTHESIS AND PROCESSING	(34) EUKARYOTIC TRANSLATION INITIATION FACTOR 1A	0.742335		66731719	GR923083
	(145) 60S RIBOSOMAL PROTEIN	0.90438		66731829	GR923193
	(14) METHIONINE AMINOPEPTIDASE	0.906007		66731699	GR923063
	(180) 40S RIBOSOMAL PROTEIN S13	0.939067		66780782	GR923241
	(184) UBIQUITIN/RPS27A	1.01586		66731866	GR923230
	(151) ASPARAGINY1 TRNA SYNTHETASE	1.08035		66731835	GR923199
	(176) ASPARTIE PROTEINASE CARP	1.11722		66731860	GR923224
	(150) 60S ACIDIC RIBOSOMAL PROTEIN P2	1.29533		66731834	GR923198
	(134) POLYUBIQUITIN	1.33228		66731818	GR923182
	(99) 40S RIBOSOMAL PROTEIN S10	1.39967	*	66731783	GR923147
SIGNAL TRANSDUCTION AND POS-TRANSLATIONAL	(24) CALMODULIN	0.634042	**	66731709	GR923073
REGULATION	(107) GTP BINDING PROTEIN RHB1	0.790326		66731791	GR923155
	(147) RAS GTPASE-ACTIVATING-LIKE PROTEIN RNG2	0.799566		66731831	GR923195
	(144) RAS-RELATED PROTEIN RAB-4B	0.882735		66731828	GR923192
	(152) GTP-BINDING PROTEIN YPT1	0.944492		66731836	GR923200
	(187) ADENYLATE CYCLASE	1.04813		66731869	GR923233
	(116) RAS-RELATED PROTEIN RAB-7	1.37205		66731800	GR923164
	(123) SCAMP FAMILY PROTEIN	1.39205		66731807	GR923171
	(90) RHO1 GUANINE NUCLEOTIDE EXCHANGE FACTOR (RHO-GEF)	1.39886	*	66731774	GR923138
	(93) RHO GDP-DISSOCIATION INHIBITOR	1.45138	*	66731777	GR923141
	(69) GTP-BINDING PROTEIN RHEB HOMOLOG PRECURSOR	1.45252	*	66731753	GR923117
VESICLE TRAFFICKING, SECRETION AND	(68) VACUOLAR PROTEIN SORTING	0.706751	*	66731752	GR923116
PROTEIN SORTING	(17) COATOMER SUBUNIT BETA /COPI VESICLE COAT PROTEIN	0.739122		66731702	GR923066
	(113) AUTOPHAGY-RELATED PROTEIN 8 PRECURSOR	0.855694		66731797	GR923161
	(169) LIKE SORTING NEXIN	1.0941		66731853	GR923217
	(161) ER-DERIVED VESICLES PROTEIN ERV14	1.21092		66731845	GR923209
	(159) ENDOCYTOSIS PROTEIN END4	1.27182		66731843	GR923207
	(148) COATOMER SUBUNIT ZETA	1.33525		66731833	GR923197
DEFENSE AND CELL RESCUE	(171) PEPTIDYLPROV1 ISOMERASE	1.15334		66731855	GR923219
	(25) PEPTIYL PROLYL CYS-TRANS ISOMERASE CCYCLOPHILIN PPIL 2	1.22595		66731710	GR923074
	(141) UV-DAMAGE ENDONUCLEASE	1.27947		66731825	GR923189
	(106) GLUTATHIONE-DISULFIDE REDUCTASE	1.35238		66731790	GR923154
	(61) MISMATCHED BASE PAIR AND CRUCIFORM DNA RECOGNITION	1.46899	*	66731745	GR923109
MEMBRANE TRANSPORT	(112) MFS PEPTIDE TRANSPORTER	0.907217		66731796	GR923160
	(155) N-ACYL-PHOPHATIDYLETHANOLAMINE-HYDROLYZING PHOSPOHOLIPASE	1.05036		66731839	GR923203
	(120) MOLYBDENUM COFACTOR BIOSYNTHESIS PROTEIN 1	1.11764		66731804	GR923168
	(174) ACYL-PROTEIN THIOESTERASE-1	1.11991		66731858	GR923222
	(101) ARYL-ALCOHOL OXIDASE	1.1437		66731785	GR923149
	(119) PROPIONYL-COA CARBOXILASE BETA SUBUNIT	1.19473		66731803	GR923167
	(157) NADPH DEHYDROGENASE	1.22733		66731841	GR923205
	(156) 3-KETOACYL-COA THIOLASE	1.22756		66731840	GR923204
	(31) NADPH DEHYDROGENASE 2	1.33005		66731716	GR923080
	(127) PHOSPHOKETOLASE	1.33833		66731811	GR923175
	(110) GLUCOSE-6-PHOSPHATE 1-EPIRAMERASE	1.36373		66731794	GR923158
	(108) RIBOFLAVIN KINASE (PRECURSOR) FMN1	1.38547		66731792	GR923156
	(56) TRANSPORTER PROTEIN	1.49998	*	66731741	GR923105
SECUNDARY METABOLISM AND HORMONE	(43) 12-OXOPHYTODIENOATE REDUCTASE-LIKE PROTEIN	0.720526		66731728	GR923092
METABOLISM	(21) MYO-INOSITOL OXYGENASE	0.733539		66731706	GR923070
	(51) O-METHYLSTERIGMATOCYSTIN OXIDOREDUCTASE	0.818388		66731736	GR923100
	(173) 5'-AMP-ACTIVATED PROTEIN KINASE SUBUNIT BETA-2 AMPK	1.12316		66731857	GR923221
	(121) LINOLEATE DIOL SYNTHASE LIDS	1.33215		66731805	GR923169
	(125) GPI TRANSAMIDASE SUBUNIT PIG-U	1.36605		66731809	GR923173
	(91) CEPHALOSPORIN ESTERASE/CARBOXYLESTERASE	1.3915	*	66731775	GR923139
	(80) STEROL METABOLISM-RELATED PROTEIN	1.44818	*	66731764	GR923128
	(87) GLYCINE-RICH RNA-BINDING PROTEIN 2	1.4574	*	66731771	GR923135
ABIOTIC STIMULI AND DEVELOPMENT	(62) PRI-A	0.684725	*	66731746	GR923110
	(8) CYTOCHROME P450 MONOOXYGENASE PE-3	0.699109	*	66731693	GR923057
	(136) HEAT SHOCK PROTEIN 90	0.737366		66731820	GR923184
	(128) SEPTIN FAMILY	0.745389		66731812	GR923176
	(4) NADPH-CYTOCHROME P450 REDUCTASE	0.786133		66731689	GR923053
	(115) SMALL HEAT SHOCK PROTEIN	0.801037		66731799	GR923163
	(178) PRIA	0.939719		66731862	GR923226
	(137) AA-PRI1	0.949187		66731821	GR923185
	(185) PLEOROTOLYSIN B	0.982985		66731867	GR923231
	(188) MULTIPROTEIN-BRIDGING FACTOR 1	1.04453		66731870	GR923234
	(179) PLEUROTOLYSIN B	1.05984		66731863	GR923227
	(177) AEGEROLYSIN AA-PRI1	1.10768		66731861	GR923225
	(172) HEAT SHOCK HSP 70	1.11313		66731856	GR923220
	(102) HEAT SHOCK PROTEIN	1.1313		66731786	GR923150
	(38) AA-PRI1	1.29043		66731723	GR923087
	(146) SMALL HEAT SHOCK PROTEIN	1.34042		66731830	GR923194
	(109) AEGEROLYSIN	1.38327		66731793	GR923157
	(118) AEGEROLYSIN AA-PRI 1	1.39097		66731802	GR923166
	(103) CYTOCHROME P450	1.40116	*	66731787	GR923151
	(75) 2-KDA HEAT SHOCK HSP 12	1.4504	*	66731759	GR923123
UNKNOWN	(20) CONSERVED EXPRESSED PROTEIN	0.706826	*	66731705	GR923069
	(42) CONSERVED EXPRESSED PROTEIN	0.71107	*	66731727	GR923091
	(63) CONSERVED EXPRESSED PROTEIN	0.747858		66731747	GR923111
	(22) CONSERVED EXPRESSED PROTEIN	0.766775		66731707	GR923071
	(142) CONSERVED EXPRESSED PROTEIN	0.808012		66731826	GR923190
	(181) CONSERVED EXPRESSED PROTEIN	0.925264		66731864	GR923228
	(162) CONSERVED EXPRESSED PROTEIN	0.978819		66731846	GR923210
	(105) CONSERVED EXPRESSED PROTEIN	1.11104		66731789	GR923153
	(170) CONSERVED EXPRESSED PROTEIN	1.13301		66731854	GR923218
	(52) CONSERVED EXPRESSED PROTEIN	1.2272		66731737	GR923101
	(7) CONSERVED EXPRESSED PROTEIN	1.24318		66731692	GR923056
	(82) CONSERVED EXPRESSED PROTEIN	1.28771		66731766	GR923130
	(133) CONSERVED EXPRESSED PROTEIN	1.33777		66731817	GR923181
	(104) CONSERVED EXPRESSED PROTEIN	1.38619		66731788	GR923152
	(39) CONSERVED EXPRESSED PROTEIN	1.41409	*	66731724	GR923088
	(78) CONSERVED EXPRESSED PROTEIN	1.42443	*	66731762	GR923126
	(89) CONSERVED EXPRESSED PROTEIN	1.46023	**	66731773	GR923137
	(67) CONSERVED EXPRESSED PROTEIN	1.48974	**	66731751	GR923115
	(47) CONSERVED EXPRESSED PROTEIN	1.54077	**	66731732	GR923096
	(35) CONSERVED EXPRESSED PROTEIN	1.54851	**	66731720	GR923084
NO HOMOLOGY	(189) EXPRESSED PROTEIN	1.00933		66731871	GR923235
	(191) EXPRESSED PROTEIN	1.01914		66731873	GR923237
	(18) EXPRESSED PROTEIN	1.23607		66731703	GR923067
	(163) EXPRESSED PROTEIN	1.23812		66731847	GR923211
	(153) EXPRESSED PROTEIN	1.2909		66731837	GR923201
	(143) EXPRESSED PROTEIN	1.31672		66731827	GR923191
	(149) EXPRESSED PROTEIN	1.3179		66731880	GR923240
	(139) EXPRESSED PROTEIN	1.33139		66731823	GR923187
	(135) EXPRESSED PROTEIN	1.36268		66731819	GR923183
	(41) EXPRESSED PROTEIN	1.43458	*	66731726	GR923090
