# Supplementary material for: Early development of Moniliophthora perniciosa basidiomata and developmentally regulated genes
Source: BMC Microbiol. 2009 Aug 4;9:158. doi: 10.1186/1471-2180-9-158 (PMC2782264; doi:10.1186/1471-2180-9-158)
Supplement: Additional file 2 — Supplemental Table S2. Oligonucleotides used in this study with corresponding gene function. [file 1471-2180-9-158-S2.xls]

## Sheet: Plan1
					Suplemental Table S2 - Oligonucleotides used in this study with corresponding gene function.
					Code	Oligonucleotides*	Putative gene function
					MpPRIA1	F - CCCGATGAAGGTGACAAACTC	Aegerolysin
						R - CCACTGACATCCCAAGTATTCG
					MpPRIA1	F - CTTGTCGCCGTCCTTGGTAT	Aegerolysin
						R - TCCCGACGAGAAGTTCCAGAT
					MpPLYB	F - TGAGGGTGTTTTGCGTGTTG	Pleurotolysin B
						R - TCGAAGGTGCTGTGAAAGGA
					MpRHEB	F - TCTCTTACACTCTATCTTCGTCTCTTCAG	GTP-binding protein RHEB
						R - TCGCACTGCATTCTCCGTATA
					MpRHO1-GEF	F - TCGAGGTGTCGGATTTCGA	Rho-GEF for Rho1
						R - CGTCTTTGATGAACCAATATGTGAAC
					MpRab	F - CGTCTTTGATGAACCAATATGTGAAC	Ras-related Rab7
						R - CGTCAAGAAGTCCGCTCCAA
					MpCPR	F - AGCGGCGCTCTACCTCTTC	NADPH cytochrome P450 reductase
						R - CTTGGTCGGTACTGGAATGGA
					MpMBF	F - CCCCCAGTTTTTCCCCAAT	Multiprotein bridging factor
						R - CTAGGCAAGCTCGAGCGTGTA
					MpGLU	F - TTCGTCCTGGCACTCGGTAT	Glucose transporter
						R - TTCTTCCCCGCTGATAACCA
					MpCYP	F - CGCTCCCGTTCCATTGAC	Cytochrome P450
						R - CGGCCAAAGGAACCACATC
					MpADE	F - TCAGGAGGCTGTCGAGTTCA	Adenylate cyclase
						R - ATCACCGACCGCGATAGG
					MpUBQ	F - CGCAAGACAAGGTGGAGAGTAGA	Polyubquitin
						R - CGTCAAGGCCAAGATCCAA
					MpRPL18	F - AAAGTCTCGCGGTTTCAAGGTA	60S ribosomal L18
						R - CCTGATCCTGCCCTGAACA
					*F = forward and R = reverse
